# Supplementary material for: Attitudes towards technology supported rheumatoid arthritis care: investigating patient- and clinician-perceived opportunities and barriers
Source: Rheumatol Adv Pract. 2023 Oct 26;7(3):rkad089. doi: 10.1093/rap/rkad089 (PMC10684358; doi:10.1093/rap/rkad089)
Supplement: rkad089_Supplementary_Data [file rkad089_supplementary_data.zip]

Archive with 2 entries (2 files):
- AtTRA Clinician Questionnaire final.docx
- AtTRA Patient Questionnaire v1.4.docx
